# Supplementary material for: Glaucoma associated with iridocorneal endothelial syndrome in 203 Indian subjects
Source: PLoS One. 2017 Mar 10;12(3):e0171884. doi: 10.1371/journal.pone.0171884 (PMC5345787; doi:10.1371/journal.pone.0171884)
Supplement: S1 Table — (XLSX) [file pone.0171884.s001.xlsx]

## Sheet: FULL
NUM	AGE	GEN	PAST H/O		EYE	DIAG	Vn	IOP	CORNEA	IRIS	LENS	FUNDUS	GONIO	TRAB		MMC		AGV	COMPLETE SUCCESS						Qualified success		Failure		2ND SX	3RD SX	ADD SX	Last follow up			TOTAL DAYS (Sx)	TOTAL FUP DAYS (from 1st visit)
			AGM	Sx										F/L	No.SUTURES	CONC	DUR		6 M	1YR	2YRS	3YRS	4YRS	5YRS	IOP	Mx	IOP	Mx				VN	IOP	AGM
1	33	M	-	-	OD	EIA	0	43	CL	MA	CL	0.8:1	4	L	1	0.04	1		19													0	19		179	322
2	45	F	4		OS	EIA	0	18	CL	SA	CL	0.5:1	4	F	3	0.04	3		16						34	3	35		NEEDLING	AGV	DSEK+PHACO+PCIOL, RPT DSEK	0.3	14	2	2584	2618
3	31	M	3		OD	C-R	0.4	32	CL	NOD	CL	0.7:1	4	L	1	-	-		12	14	14											0	11		914	931
4	43	F	-	-	OS	C-R	0	37	CL	NOD	CL	0.5:1	1	L	1	0.04	1								28	1						2	12	3	3899	4076
5	55	F			OS	EIA	0.8	18	CL	SA	CAT	0.5:1	4	F	3	-	-		7				12								PHACO+PCIOL	0.3	11		5144	5447
6	35	F	3		OS	CHAN	2	38	ED	WNL	CL	0.8:1	1	L	1	-	-		13												DSEK	0.4	13		171	259
7	40	F			OS	EIA	2	60	ED	SA	CL	NV	4	L	3	0.04	3						10									0.18	10		1447	1472
8	35	F	3		OD	CHAN	0.6	37	ED	WNL	CL	WNL	4	L	1	-	-										36		TRAB+MMC	TRAB+MMC	ECCE+PCIOL	0.4	36	3	4872	4877
9	42	M	2		OD	EIA	0	24	CL	SA	CL	0.9:1	3	F	3	0.04	3			14		15		19							PK	1.3	14		2458	2477
10	44	M	3		OD	EIA	0	44	ED	SA	CL	0.7:1	3	L	1	0.04	1								40	3	32	3	TRAB			2	-		2301	2311
11	54	F	1		OD	CHAN	2	34	ED	MA	CL	0.4:1	4	L	3	0.04	2		15		12											1	12		812	831
12	47	M	2		OD	EIA	0.1	54	CL	MA	CAT	0.9:1	4	F	3 (1-R)	0.04	3			10												0.18	10		565	580
13	27	F			OS	CHAN	2	18	ED	MA	CL	0.3:1	4	L	1	-	-		8	10	16	4	14	14							PK	2	13		2329	3087
14	32	F			OS	EIA	0.3	38	CL	SA	CL	0.6:1	4	L	1	-	-		14	20					32	2	24	2	TRAB		TSCPC	2	60	1	4623	4636
15	22	F	1		OD	EIA	0	16	CL	SA	CL	0.6:1	4	F	3	0.04	2		16	14	21				25	1	48	3			TSCPC	NPL	-		6695	7116
16	34	M	3		OD	CHAN	0	16	ED	MA	CL	0.7:1	4	F	1	0.04	2								15	1	24	5	AGV		PHACO+PCIOL+DSEK	0.5	15	2	393	1526
17	34	M	3		OS	CHAN	0.18	18	ED	MA	CL	0.9:1	4	F	1	0.04	2		12	17												0	16		438	1526
18	42	F			OD	CHAN	1	26	ED	MA	CL	0.7:1	1	F	3	-	-		10						21						PK	NPL	-	3	3338	3628
19	42	F			OS	CHAN	0.1	18	ED	MA	CL	0.5:1	OPEN																							-
20	24	F	2		OD	EIA	0.3	10	CL	SA	CL	0.9:1	4	L	3	-	-		10	10												0	10		318	328
21	63	M			OD	EIA	0	11	GUT	MA	CAT	WNL	-																							-
22	63	M			OS	CHAN	0.3	17	ED	MA	CAT	WNL	-	F	3	0.04	3								21	2			BLEB NEEDLING		ECCE+PCIOL+PK	2	12		205	441
23	42	F			OD	EIA	2	24	ED	SA	CAT	0.7:1	3	L	3 (1-R)	0.04	3								24	1	34	3			ECCE+PCIOL+PK, TSCPC(3)	2	-		1591	2269
24	35	M	2		OD	EIA	0.6	32	CL	SA	CL	WNL	-	L	2	-	-		-													0.1	16		81	152
25	33	M	3		OS	EIA	0	38	CL	SA	CL	0.5:1	4	L	1	0.04	2		-													0	17		181	246
26	39	F	3	-	OS	EIA	1.3	51	CL	SA	CL	0.8:1	4	F	1	0.04	2		-													0.4	7		120	140
27	30	M			OD	CHAN	1	22	ED	MA	CL	WNL	-																							-
28	30	M			OS	CHAN	-	-	ED,SCAR	MA	CL	0.8:1	-	L	1	0.04	1		-												PK	1	14		124	885
29	56	F	-	-	OD	C-R	2	72	ED	NOD	CAT	0.9:1	4	F	1	0.04	2		-													0.4	10		45	286
30	34	F	4	-	OD	EIA	0.18	42	CL	SA	CL	0.8:1	4	F	1	0.04	2		-													0.3	4		180	182
31	41	F	3	-	OD	CHAN	0.1	39	ED	MA	CL	0.7:1	4	L	1	0.04	1		-													0.1	12		162	175
32	37	M	3	-	OD	CHAN	0	52	ED	WNL	CL	0.5:1	4	L	1	0.04	1		-													0	8		246	301
33	35	M	3		OD	EIA	0	10	CL	WNL	CL	0.9:1	3	L	1	-	-		-													0.6	10		74	108
34	32	F	1		OD	EIA	1.3	68	ED	SA	CL	0.9:1	4	L	3	0.04	2		-													0.4	9		43	46
35	59	M	2		OD	EIA	0.4	19	GUT	MA	CL	WNL	3																			0	16	5		697
36	59	M	2		OS	EIA	0	24	GUT	MA	CL	0.6:1	3	L	1	0.04	2		-													0	6		57	697
37	61	M			OD	EIA	0.7	34	CL	SA	CAT	0.9:1	4	F	1	-	-		16						24	1						0.18	24	1	1079	1087
38	40	M			OS	EIA	0.5	22	CL	SA	CAT	0.4:1	-	F	3	-	-								14	1	35		TRAB+MMC		PK	2	10		1708	2140
39	49	M	1		OD	CHAN	0.3	16	ED	MA	CL	WNL	4	L	1	-	-								22	1						2	10	1	379	763
40	50	F	3	TRAB	OS	EIA	0.1	26	CL	SA	CL	0.6:1	4	L	1	0.04	1															0	10			292
41	50	F	3	TRAB	OS	C-R	0.8	30	CL	NOD	CL	0.9:1	4	L	1	0.04	1			10												2	18			506
42	31	M	2	TRAB	OD	EIA	0.6	36	CL	SA	CL	0.4:1	4	F	3 (1-R)	0.04	3								36	2			5FU NEEDLING		TSCPC(3)	2	20			729
43	21	F	2	TRAB 3	OD	EIA	1.3	44	CL	SA	IOL	NV	-	L	1 (INF)	0.04	2															2	40	1		157
44	30	F	1		OD	EIA	0	60	CL	SA	CL	0.9:1	4	F	3	0.04	3										55				LASER SUTURELYSIS, TSCPC	NPL	40			4716
45	30	M	2		OS	EIA	0.5	40	CL	MA	CL	0.9:1	2	L	1																		2			14
46	27	F	1	TRAB	OS	EIA	0.4	36	ED	MA	CL	0.9:1	4	F	3	0.04	3																2			11
47	25	F			OS	C-R	0.6	36	CL	NOD	CL	0.5:1	4					ST														0.5	16			761
48	25	M	3	TRAB MMC, ND 2	OD	EIA	0.18	44	CL	SA	CL	0.8:1	4					ST	14	24												0	21	1		518
49	41	F	2	TRAB	OS	CHAN	2	22	ED	SA	CL	HAZY	4					ST	16	17												2	Dig N			815
50	41	F	3	TRAB, PHACO TRAB	OS	EIA	2	28	ED	SA	PCIOL	NV	HAZY					ST	12													2	20	2		344
51	43	F	2		OS	CHAN	2	40	ED	MA	CL	0.8:1	HAZY					ST													CHOROIDAL DRAIN	2	Dig N	2		627
52	38	F		TRAB	OS	EIA	NPL	12	SCAR	SA	CLCL	0.9:1	4																							-
53	44	F	1	TRAB	OS	EIA	2	14	ED,SCAR	SA	CL	0.9:1	4																							-
54	60	F	1	TRAB	OS	CHAN	NPL	DIG H	ED,SCAR	MA	CAT	NV	-																				13	2		9
55	50	F	4	TRAB MMC 2	OS	EIA	2	28	CL	MA	CL	0.95:1	3																		OS NEEDLING MMC					-
56	46	F	1	TRAB	OD	EIA	2	42	CL	SA	CL	0.7:1	4																							-
57	49	F	2	TRAB	OS	CHAN	2	18	ED,SCAR	MA	CL	0.6:1	-																		OS DSEK + PHACO + PCIOL	1.3	14	2		186
58	50	F		TRAB	OD	EIA	0.78	18	CL	SA	CL	0.9:1	4																							-
59	47	F	4	TRAB	OS	EIA	2	16	CL	MA	CAT	0.9:1	4																			2	28	3		78
60	25	M	1	TRAB	OS	EIA	0.7	22	CL	SA	CL	WNL	-																							-
61	52	F	4	TRAB	OS	EIA	NPL	20	ED,SCAR	SA	CL	TGOA	NV																							-
62	41	F		TRAB	OD	CHAN	2	18	ED,SCAR	MA	CAT	0.7:1	-																							-
63	44	M	1	TRAB	OD	CHAN	2	DIG N	ED,SCAR	MA	CL	0.7:1	-																		OS PK + ECCE + PCIOL, RPT PK, BLEB ENDOPH					3235
64	44	M	1	TRAB	OS	CHAN	2	8	ED,SCAR	MA	CL	0.6:1	-																							-
65	34	F		TRAB	OD	EIA	1	6	ED	SA	CL	0.9:1	-																							-
66	36	F		TRAB	OS	EIA	2	11	CL	WNL	CAT	0.9:1	HAZY																							-
67	48	F	2	TRAB	OS	C-R	NPL	22	CL	NOD	CL	TGOA	4																							-
68	56	M		TRAB	OD	CHAN	2	6	ED	MA	CAT	NV	-																		PK + ECCE + PCIOL					917
69	35	M	2	TRAB 2	OD	EIA	0.3	18	ED	SA	CL	0.6:1	4																							-
70	54	F	1	TRAB	OS	CHAN	2	11	ED	MA	CAT	NV	-																							-
71	40	F	3	TRAB 2	OD	EIA	0.1	14	CL	MA	CL	0.6:1	-																							-
72	48	F	1	TRAB	OS	C-R	1.3	0	ED	NOD	CL	NV	-																							-
73	40	F	3	TRAB	OS	CHAN	1	40	ED	SA	CL	0.9:1	4																				20	4		11
74	52	M	1	TRAB	OD	CHAN	2	18	ED	WNL	CL	0.6:1	4																							-
75	50	F		TRAB	OS	CHAN	2	15	ED	MA	CL	TGOA	HAZY																							-
76	26	M	2	TRAB	OD	EIA	NPL	52	ED	SA	CL	TGOA	-																		TSCPC					6341
77	26	M	2	TRAB	OS	EIA	0	20	CL	SA	CL	WNL	-																		ECCE+PCIOL, PK	0.3	18	3		6341
78	48	F	2		OS	CHAN	-	-	ED,SCAR	MA	CAT	NV	NV																							-
79	36	F	2		OD	C-R	1	26	ED	NOD	CL	0.6:1	4																			0.4	19	3		92
80	27	F	2		OS	CHAN	2	6	ED,SCAR	MA	CL	HAZY	3																							-
81	58	F	1		OS	CHAN	0.6	15	ED	MA	CL	0.6:1	4																		OS DSEK + PHACO + PCIOL	0.4	16	2		266
82	22	F	3		OS	CHAN	2	23	GUT	MA	CL	0.9:1	4																							-
83	48	M	1		OS	C-R	0	15	CL	NOD	CL	0.6:1	2																			0	14	1		263
84	47	F	3	OD YAG PI	OS	CHAN	1	18	ED,SCAR	MA	CAT	0.4:1	3																		DSEK + PHACO + PCIOL	0.1	30	3		283
85	63	M	2		OS	CHAN	0.1	19	SCAR	MA	CL	0.9:1	1																							-
86	43	M	4		OS	EIA	2	33	ED	SA	CL	TGOA	4																		TSCPC		14			28
87	58	F	2		OD	CHAN	2	17	ED,SCAR	MA	CAT	NV	-																		PK + ECCE + PCIOL	1	20	1		158
88	38	F	2		OD	EIA	NPL	40	CL	SA	CL	TGOA	4																							-
89	28	F	3		OS	EIA	0.18	20	CL	MA	CL	WNL	3																							-
90	33	M	3		OD	EIA	0	16	ED	MA	CL	0.7:1	4																							-
91	22	M	2		OS	EIA	0.18	24	CL	SA	CL	0.5:1	4																							-
92	53	F	1		OD	CHAN	0.6	18	ED,SCAR	MA	CL	WNL	3																		OD DSEK	0.18	30	2		103
93	49	F	3		OS	C-R	0	42	CL	NOD	CL	WNL	4																							-
94	50	M	1		OS	C-R	2	14	ED,SCAR	NOD	CAT	0.7:1	3																		DSEK + PHACO + PCIOL	0.3	10	2		823
95	58	M	2		OD	EIA	0.3	12	CL	MA	CAT	0.4:1	2																							-
96	58	M	2		OS	CHAN	NPL	42	ED,SCAR	MA	CAT	0.9:1	4																							-
97	32	F	2		OS	EIA	NPL	46	ED,SCAR	SA	CAT	NV	HAZY																		TSCPC		40	3		35
98	56	F	1		OD	C-R	1.3	27	ED	NOD	PCIOL	TGOA	1																				8	3		1208
99	32	M	3		OD	EIA	2	40	CL	SA	CL	TGOA	4																							-
100	47	F	1		OD	CHAN	2	14	ED	MA	CL	0.3:1	-																							-
101	33	M	2		OS	CHAN	2	17	ED	MA	CL	0.7:1	-																							-
102	33	M	1		OD	CHAN	2	DIG N	ED,SCAR	MA	CL	HAZY	-																							-
103	46	F	2		OD	EIA	0	29	GUT	MA	CL	0.6:1	4																							-
104	45	F	1		OS	EIA	0	16	CL	SA	CL	WNL	3																							-
105	48	F	2		OS	CHAN	NPL	12	ED	MA	CL		-																							-
106	38	M	1		OD	C-R	0.4	34	ED	NOD	CL	0.7:1	-																			2	10	2		692
107	29	F	1		OS	CHAN	0	14	ED	MA	CL	0.6:1	-																							-
108	42	F	2		OS	EIA	0.4	44	CL	MA	CL	0.9:1	4																				21	2		72
109	45	F	1		OD	CHAN	1	17	ED	MA	CL	0.3:1	2																							-
110	28	F	1		OS	EIA	0	24	ED	MA	CL	0.6:1	4																							-
111	55	F	2		OD	CHAN	2	8	ED	SA	CL	NV	-																		PK + ECCE + PCIOL, TSCPC2					1506
112	55	F	2		OS	EIA	0.6	10	ED	SA	CL	0.6:1	-																		PK + ECCE + PCIOL, TSCPC			4		-
113	42	F	2		OS	C-R	0	20	CL	NOD	CL	0.9:1	3																			0.18	21	3		1709
114	35	F	1		OS	EIA	0.3	28	ED	SA	CL	0.5:1	-																			0.4	20	2		250
115	42	M	1		OD	CHAN	2	17	ED	SA	CL	HAZY	-																							-
116	39	M	1		OS	EIA	0.18	19	ED	SA	CL	0.6:1	4																							-
117	49	M	2		OS	EIA	0	16	CL	SA	CL	0.4:1	3																							-
118	56	F	2		OS	EIA	0.4	16	ED	SA	CL	0.5:1	3																							-
119	34	F	1		OS	EIA	0.1	20	CL	SA	CL	0.7:1	3																							-
120	48	M	1		OD	EIA	0	20	CL	SA	CL	0.6:1	2																							-
121	48	M	1		OS	CHAN	0	15	CL	WNL	CL	WNL	OPEN																							-
122	31	F	1		OD	EIA	0.5	16	CL	SA	CL	0.3:1	-																							-
123	29	F	2		OD	EIA	0.5	47	CL	MA	CL	0.9:1	4																							-
124	55	F	1		OS	CHAN	2	14	ED,SCAR	MA	CL	HAZY	-																							-
125	45	F	1		OD	CHAN	2	12	ED,SCAR	SA	CL	NV	-																							-
126	33	M	2		OD	EIA	0	17	CL	MA	CL	0.6:1	2																							-
127	45	M	1		OD	EIA	2	42	ED	MA	CL	0.9:1	4																							-
128	40	M	2		OS	CHAN	2	18	ED	MA	CL	HAZY	-																							-
129	49	F	1		OS	EIA	0.4	17	CL	SA	CAT	0.4:1	2																							-
130	44	M	3		OS	EIA	2	28	CL	SA	CL	0.9:1	4																							-
131	58	M	1		OD	CHAN	2	18	ED	MA	CL	NV	3																							-
132	58	M	1		OS	CHAN	2	16	ED,SCAR	MA	CL	NV	-																							-
133	29	F	1		OD	CHAN	0.4	23	ED	MA	CL	0.7:1	-																							-
134	55	F	1		OS	EIA	0.4	14	CL	SA	CL	0.3:1	4																							-
135	27	M	1		OD	CHAN	0.1	15	ED	SA	CL	0.3:1	-																		PK, PK+ECCE+PCIOL	0.1	20	2		4970
136	37	M	1		OS	CHAN	2	16	ED	MA	CL	0.3:1	3																							-
137	35	F	2		OS	C-R	2	52	CL	NOD	CL	TGOA	4																		TSCPC					-
138	53	M	2		OS	EIA	2	18	ED	SA	CL	0.4:1	-																		OS DSEK	0.4	14			245
139	55	M	1		OD	CHAN	2	23	ED	MA	CAT	HAZY	4																		PK+ECCE+PCIOL	2	24	2		2031
140	45	F	1		OS	EIA	NPL	60	ED	SA	CL	TGOA	4																		TSCPC		16	1		1582
141	49	F	1		OS	CHAN	2	30	ED	MA	CL	TGOA	HAZY																			2	18	2		117
142	36	F	1		OD	EIA	2	42	CL	SA	CL	0.9:1	2																		TSCPC		41			-
143	36	F	1		OS	EIA	2	38	CL	SA	CL	0.9:1	HAZY																		TSCPC		45			-
144	44	F	2		OS	EIA	0.5	26	CL	SA	CL	0.9:1	2																			0.1	20	5		2136
145	52	F			OD	C-R	2	35	CL	NOD	CL	TGOA	4																			NPL	36	2		212
146	55	F			OS	EIA	0.5	26	CL	SA	CAT	0.2:1	2																			0.78	24			40
147	33	F			OD	EIA	NPL	56	GUT	SA	CAT	TGOA	3																							-
148	40	F			OD	EIA	0.3	48	CL	SA	CL	BPN	4																				12	3		4
149	55	F			OS	EIA	2	46	ED,SCAR	SA	CL	0.9:1	-																							-
150	60	F			OS	CHAN	1.3	28	ED	MA	CAT	0.5:1	4																				14	1		73
151	61	M			OD	EIA	NPL	62	ED	SA	CL	TGOA	-																							-
152	68	M			OD	EIA	0.5	31	ED	MA	CL	0.6:1	2																							-
153	45	F			OD	EIA	2	38	CL	SA	CL	0.9:1	4																							-
154	56	F			OS	CHAN	0.78	44	ED	MA	CL	0.3:1	4																							-
155	41	F			OD	EIA	0.7	22	CL	SA	CL	0.3:1	3																							-
156	43	M			OS	EIA	0.1	41	CL	SA	CL	0.9:1	4																				22	4		91
157	33	F			OD	CHAN	0.7	50	ED	MA	CL	0.6:1	-																			0.18	22	2		2
158	48	F			OD	EIA	1	24	ED	SA	CL	WNL	-																			1.3	14	1		126
159	31	M			OS	CHAN	2	25	ED	MA	CL	HAZY	3																		DSEK	0.1	14	2		3830
160	24	F			OS	CHAN	NPL	49	GUT	MA	CL	TGOA	4																		TSCPC		35	1		86
161	30	M			OD	EIA	1.3	10	CL	SA	CL	WNL	-																			1	8	1		3785
162	30	M			OS	EIA	0.18	15	CL	SA	CL	WNL	-																			0.1	16	1		3785
163	45	F			OS	EIA	0	14	CL	SA	CL	0.4:1	3																			2	16	1		4017
164	52	F			OS	C-R	0.1	21	CL	NOD	CL	0.6:1	3																				16	1		34
165	44	F			OD	EIA	0.5	18	ED	SA	CAT	0.3:1	2																				24	1		-
166	32	F			OS	CHAN	2	DIG H	ED,SCAR	MA	CL	NV	-																							-
167	66	M			OS	CHAN	0.6	DIG N	ED,SCAR	MA	CAT	WNL	-																		DSEK + PHACO + PCIOL					-
168	33	M			OS	C-R	2	DIG N	ED	NOD	CL	NV	-																		PK + ECCE + PCIOL					-
169	36	M			OD	CHAN	2	18	ED,SCAR	MA	CL	NV	-																		OD DSEK					-
170	51	M			OD	CHAN	0.5	16	SCAR	MA	CAT	WNL	2																		DSEK + PHACO + PCIOL	0.5	18			567
171	51	M			OS	CHAN	1	13	ED	MA	CAT	WNL	OPEN																		DSEK + PHACO + PCIOL	0.1	16			567
172	38	F			OS	CHAN	2	16	ED	WNL	CL	NV	4																		OS DSEK	0.3	8			800
173	46	M			OD	CHAN	2	DIG N	ED	MA	CL	NV	-																		PK	2	16			214
174	31	M			OS	EIA	0	16	CL	MA	CL	0.4:1	2																			0	13			357
175	50	F		OD CAT	OS	CHAN	2	18	CL	MA	CAT	0.3:1	4																							-
176	35	F			OD	CHAN	2	14	ED	MA	CL	NV	NV																							-
177	35	F			OS	EIA	0.3	20	CL	MA	CL	0.6:1	1																							-
178	60	M			OD	CHAN	0.18	12	SCAR	MA	CL	WNL	2																							-
179	60	M			OS	CHAN	0.18	14	SCAR	MA	CL	WNL	2																							-
180	45	M			OD	EIA	0	14	CL	SA	CL	0.4:1	OPEN																							-
181	45	M			OS	CHAN	2	15	ED	SA	CL	NV	-																							-
182	60	F			OD	CHAN	0.7	10	SCAR	WNL	CAT	NV	-																							-
183	60	F			OS	EIA	1.3	10	SCAR	SA	CAT	NV	-																							-
184	60	M			OD	C-R	0.5	14	CL	MA	CAT	WNL	-																							-
185	60	M			OS	EIA	2	16	CL	MA	CAT	NV	-																							-
186	58	F			OD	CHAN	0.3	18	ED	WNL	CAT	WNL	OPEN																							-
187	53	F			OS	EIA	0	16	CL	SA	CL	WNL	3																							-
188	45	M			OD	CHAN	2	DIG N	ED,SCAR	WNL	CL	NV	-																							-
189	45	M			OS	EIA	0	8	CL	SA	CL	WNL	-																							-
190	41	M			OS	EIA	0.18	17	ED	SA	CL	WNL	4																			0.4	13			126
191	33	M		PK	OD	CHAN	1.3	14	GRAFT ED	MA	CL	WNL	-																							-
192	29	F			OS	EIA	0	10	CL	SA	CL	WNL	1																							-
193	67	M			OD	CHAN	2	19	ED,SCAR	MA	CL	NV	4																							-
194	70	F			OD	EIA	0.3	12	GUT	MA	CAT	WNL	-																							-
195	45	M			OS	EIA	0.1	14	ED	SA	CL	WNL	2																							-
196	37	F			OS	CHAN	2	DIG N	ED,SCAR	MA	CL	NV	4																							-
197	39	F			OD	EIA	0.18	10	GUT	SA	CL	WNL	2																							-
198	32	M			OD	CHAN	0.7	10	ED,SCAR	MA	CL	WNL	3																							-
199	62	F			OS	CHAN	2	14	ED,SCAR	MA	CAT	HAZY	-																							-
200	52	F		CAT	OS	C-R	0.3	19	CL	NOD	APHAKIA	WNL	3																							-
201	48	M			OS	EIA	0.6	20	ED,SCAR	SA	CL	0.4:1	4																							-
202	30	F			OD	EIA	0	12	CL	SA	CL	WNL	-																							-
203	34	F			OS	CHAN	1.3	DIG N	ED	SA	CL	NV	-																							-
204	48	M			OD	CHAN	0.5	DIG N	ED,SCAR	MA	CL	0.6:1	3																							-
205	46	M			OS	C-R	0	18	ED	NOD	CL	0.3:1	3																							-
206	45	F			OS	CHAN	0.5	6	ED,SCAR	MA	CL	NV	4																							-
207	24	F			OD	CHAN	0.3	18	ED	MA	CL	0.3:1	-																							-
208	25	F			OS	CHAN	0.4	16	ED	MA	CL	0.4:1	HAZY																							-
209	40	F			OD	CHAN	2	18	ED	MA	CL	0.6:1	-																							-
210	39	F			OD	CHAN	0	18	ED	WNL	CL	0.3:1	-																							-
211	62	F			OD	EIA	0.7	16	GUT	MA	CL	0.6:1	2																							-
212	60	M			OD	EIA	0.18	14	CL	WNL	CL	WNL	3																							-
213	28	M			OD	EIA	0	9	CL	MA	CL	0.3:1	-																							-
214	28	M			OS	EIA	0	11	CL	MA	CL	0.3:1	-																							-
215	65	F			OS	EIA	1.3	14	ED	SA	CAT	HAZY	-																							-
216	45	F			OD	EIA	0	12	CL	MA	CL	0.4:1	4																							-
217	35	F			OS	EIA	0.18	13	CL	MA	CL	0.4:1	3																							-
218	59	M			OS	EIA	1.3	10	CL	SA	CL	0.6:1	3																							-
219	45	M			OS	CHAN	0	10	CL	MA	CL	0.4:1	4																							-
220	52	F			OS	EIA	0.18	14	CL	SA	CL	0.3:1	3																							-
221	26	M			OD	EIA	0.18	10	CL	MA	CL	0.3:1	2																							-
222	53	F			OD	EIA	0	11	CL	SA	CL	0.3:1	-																							-
223	57	M			OD	EIA	2	12	SCAR	SA	CAT	0.6:1	1																							-
